# Supplementary material for: High and Sustained Ex Vivo Frequency but Altered Phenotype of SARS-CoV-2-Specific CD4+ T-Cells in an Anti-CD20-Treated Patient with Prolonged COVID-19
Source: Viruses. 2022 Jun 10;14(6):1265. doi: 10.3390/v14061265 (PMC9228841; doi:10.3390/v14061265)
Supplement: Supplementary file 1 [file viruses-14-01265-s001.zip]

Archive with 1 entries (1 files):
- viruses-1730063-supplementary.pdf
